# Supplementary material for: HT-29 Colon Cancer Cell Electromanipulation and Assessment Based on Their Electrical Properties
Source: Micromachines (Basel). 2022 Oct 27;13(11):1833. doi: 10.3390/mi13111833 (PMC9698395; doi:10.3390/mi13111833)
Supplement: Supplementary file 1 [file micromachines-13-01833-s001.zip]

Archive with 2 entries (2 files):
- S1_Demonstration of HT-29 cells entrapment at the microelectrode level via Dielectrophoresis.avi
- S2_Demonstration of HT-29 cells entrapment at the microelectrode level via DEP-Fourier filtered images.avi
